# Supplementary material for: Easy NanoString nCounter data analysis with the NanoTube
Source: Bioinformatics. 2022 Nov 28;39(1):btac762. doi: 10.1093/bioinformatics/btac762 (PMC9805552; doi:10.1093/bioinformatics/btac762)
Supplement: btac762_Supplementary_Data [file btac762_supplementary_data.zip]

Archive with 3 entries (2 files):
- btac762_Supplementary_Data/
- btac762_Supplementary_Data/NanoTube-Limma_and_NanoStringDiff.pdf
- btac762_Supplementary_Data/NanoTube-Limma_and_NanoStringDiff.Rmd
